# Supplementary material for: Linguistic complexity of EFL writing with different levels of English proficiency: A stratified study of an application-oriented university
Source: PLoS One. 2026 May 20;21(5):e0349399. doi: 10.1371/journal.pone.0349399 (PMC13189324; doi:10.1371/journal.pone.0349399)
Supplement: S1 File — (XLSX) [file pone.0349399.s001.xlsx]

## Sheet: raters' score
high-scoring group						middle-scoring group						low-scoring group
essay	score 1	score 2	average score			essay	score 1	score 2	average score			essay	score 1	score 2	average score
essay1	13	14	13.5			essay 23	9	9.5	9.25			essay 45	5	6	5.5
essay2	13	12	12.5			essay 24	9	9.5	9.25			essay 46	5	6	5.5
essay3	12	12	12			essay 25	9	9.5	9.25			essay 47	5	6	5.5
essay4	12	12	12			essay 26	9	9	9			essay 48	5	5	5
essay5	12	11.5	11.75			essay 27	8.5	9	8.75			essay 49	5	5	5
essay6	11.5	12	11.75			essay 28	8	9	8.5			essay 50	5	4	4.5
essay7	11.5	12	11.75			essay 29	8	8	8			essay 51	4	5	4.5
essay8	11	11	11			essay 30	8	8	8			essay 52	4	5	4.5
essay9	11	10.5	10.75			essay 31	7	8	7.5			essay 53	4	4	4
essay10	10	11	10.5			essay 32	7	8	7.5			essay 54	4	4	4
essay11	10.5	10.5	10.5			essay 33	7	8	7.5			essay 55	4	4	4
essay12	10	11	10.5			essay 34	7	8	7.5			essay 56	4	4	4
essay13	10	11	10.5			essay 35	7	8	7.5			essay 57	3	4	3.5
essay14	10	11	10.5			essay 36	7	7	7			essay 58	3	4	3.5
essay15	10	11	10.5			essay 37	7	7	7			essay 59	3	4	3.5
essay16	10	10	10			essay 38	7	6.5	6.75			essay 60	3	4	3.5
essay17	10	10	10			essay 39	6	7	6.5			essay 61	4	3	3.5
essay18	9.5	10	9.75			essay 40	6	7	6.5			essay 62	3	3	3
essay19	9.5	10	9.75			essay 41	6	7	6.5			essay 63	3	3	3
essay20	9.5	10	9.75			essay 42	6	6	6			essay 64	3	3	3
essay21	9	10	9.5			essay 43	6	6	6			essay 65	3	3	3
essay22	10	9	9.5			essay 44	6	6	6			essay 66	2	3	2.5

## Sheet: syntactic complexity(L2SCA）
High-score group						Middle-score group						Low-score group
essay	T-unit length(W/T)	clause length(W/C)	clause density			essay	T-unit length(W/T)	clause length(W/C)	clause density			essay	T-unit length(W/T)	clause length(W/C)	clause density
			T-unit complexity ratio(C/T)	dependent clause ratio(DC/C)					T-unit complexity ratio(C/T)	dependent clause ratio(DC/C)					T-unit complexity ratio(C/T)	dependent clause ratio(DC/C)
essay1	17.6452	9.76786	1.80645	0.4464		essay 23	16.8065	8.68333	1.93548	0.4333		essay 45	16.3571	9.95652	1.64286	0.3043
essay2	29.9412	19.5769	1.52941	0.2692		essay 24	13.0714	10.7647	1.21429	0.2353		essay 46	11.6071	7.38636	1.57143	0.3182
essay3	16.7857	9.4	1.78571	0.46		essay 25	14.8846	8.23404	1.80769	0.3617		essay 47	9.88889	8.47619	1.16667	0.0952
essay4	16.3871	11.5455	1.41935	0.3409		essay 26	14.1111	9.58491	1.47222	0.2453		essay 48	12.3889	7.19355	1.72222	0.3226
essay5	22.05	13.3636	1.65	0.4242		essay 27	24.8095	6.85526	3.61905	0.5789		essay 49	13.6	8.24242	1.65	0.3333
essay6	19.1481	10.7708	1.77778	0.4167		essay 28	10.1373	7.60294	1.33333	0.2794		essay 50	11.35	8.73077	1.3	0.3077
essay7	17.0667	10.0392	1.7	0.3922		essay 29	19.4348	9.12245	2.13043	0.449		essay 51	11.7222	8.44	1.38889	0.28
essay8	19.4091	10.4146	1.86364	0.2927		essay 30	15	9.80769	1.52941	0.3462		essay 52	13.75	9.16667	1.5	0.3889
essay9	20.0909	10.7805	1.86364	0.4634		essay 31	22.75	7.74468	2.9375	0.617		essay 53	14.5833	10.9375	1.33333	0.25
essay10	18.5238	9.97436	1.85714	0.4615		essay 32	12.9615	8.02381	1.61538	0.3095		essay 54	13.2727	10.4286	1.27273	0.3571
essay11	13.0541	8.32759	1.56757	0.3103		essay 33	15.75	8.28947	1.9	0.3947		essay 55	13.0667	8.16667	1.6	0.4167
essay12	19.4615	10.766	1.80769	0.4255		essay 34	12.6	7.09859	1.775	0.3239		essay 56	15	11.25	1.33333	0.25
essay13	16.6786	9.34	1.78571	0.36		essay 35	16.2941	10.6538	1.52941	0.2692		essay 57	16.5	11	1.5	0.1667
essay14	15.2941	9.45455	1.61765	0.3818		essay 36	14.4545	7.95	1.81818	0.425		essay 58	14.3333	9.92308	1.44444	0.3077
essay15	16.12	9.82927	1.64	0.3415		essay 37	13.2381	8.96774	1.47619	0.2903		essay 59	12.6875	8.82609	1.4375	0.3043
essay16	16.9	11.0217	1.53333	0.2609		essay 38	19.1333	9.56667	2	0.3		essay 60	18.1667	10.9	1.66667	0.4
essay17	20.56	9.69811	2.12	0.3774		essay 39	16.5217	7.7551	2.13043	0.4694		essay 61	10.3333	7.38095	1.4	0.2381
essay18	20.76	9.61111	2.16	0.4074		essay 40	12.85	10.28	1.25	0.2		essay 62	14.2222	6.73684	2.11111	0.4737
essay19	19.8462	10.5306	1.88462	0.3673		essay 41	15.2381	7.27273	2.09524	0.4091		essay 63	31	15.5	2	0.5
essay20	13.9643	10.8611	1.28571	0.2222		essay 42	26.9	8.15152	3.3	0.6364		essay 64	9.35714	6.55	1.42857	0.35
essay21	16.2258	10.06	1.6129	0.34		essay 43	10.6957	7.6875	1.3913	0.1562		essay 65	14.4	9.6	1.5	0.2667
essay22	13.8158	8.75	1.57895	0.2833		essay 44	19.1875	8.2973	2.3125	0.3514		essay 66	17.7143	8.26667	2.14286	0.4667

## Sheet: LS1 & LS2
High-score group			Middle-score group			Low-score group
filename	ls1	ls2	filename	ls1	ls2	filename	ls1	ls2
G1.txt	0.38	0.27	Z1.txt	0.27	0.19	D1.txt	0.26	0.21
G2.txt	0.43	0.29	Z2.txt	0.27	0.2	D2.txt	0.24	0.17
G3.txt	0.34	0.24	Z3.txt	0.23	0.15	D3.txt	0.53	0.26
G4.txt	0.31	0.25	Z4.txt	0.25	0.22	D4.txt	0.16	0.18
G5.txt	0.28	0.26	Z5.txt	0.25	0.16	D5.txt	0.3	0.23
G6.txt	0.29	0.22	Z6.txt	0.26	0.23	D6.txt	0.31	0.24
G7.txt	0.26	0.2	Z7.txt	0.2	0.14	D7.txt	0.18	0.13
G8.txt	0.27	0.23	Z8.txt	0.29	0.19	D8.txt	0.28	0.19
G9.txt	0.22	0.2	Z9.txt	0.23	0.16	D9.txt	0.25	0.2
G10.txt	0.33	0.23	Z10.txt	0.24	0.22	D10.txt	0.25	0.19
G11.txt	0.25	0.16	Z11.txt	0.34	0.22	D11.txt	0.39	0.15
G12.txt	0.22	0.15	Z12.txt	0.19	0.2	D12.txt	0.29	0.19
G13.txt	0.31	0.2	Z13.txt	0.26	0.21	D13.txt	0.2	0.16
G14.txt	0.28	0.16	Z14.txt	0.11	0.11	D14.txt	0.38	0.27
G15.txt	0.26	0.18	Z15.txt	0.22	0.15	D15.txt	0.38	0.21
G16.txt	0.31	0.22	Z16.txt	0.29	0.2	D16.txt	0.37	0.28
G17.txt	0.25	0.21	Z17.txt	0.25	0.21	D17.txt	0.18	0.14
G18.txt	0.23	0.21	Z18.txt	0.25	0.2	D18.txt	0.2	0.16
G19.txt	0.25	0.25	Z19.txt	0.12	0.14	D19.txt	0.38	0.27
G20.txt	0.23	0.17	Z20.txt	0.23	0.18	D20.txt	0.09	0.09
G21.txt	0.29	0.25	Z21.txt	0.24	0.21	D21.txt	0.32	0.26
G22.txt	0.28	0.21	Z22.txt	0.27	0.18	D22.txt	0.26	0.1

## Sheet: LD
High-score group		Middle-score group		Low-score group
filename	LD	filename	LD	filename	LD
G1.txt	0.48	Z1.txt	0.49	D1.txt	0.42
G2.txt	0.55	Z2.txt	0.48	D2.txt	0.44
G3.txt	0.47	Z3.txt	0.43	D3.txt	0.5
G4.txt	0.47	Z4.txt	0.54	D4.txt	0.47
G5.txt	0.48	Z5.txt	0.4	D5.txt	0.52
G6.txt	0.47	Z6.txt	0.51	D6.txt	0.55
G7.txt	0.48	Z7.txt	0.42	D7.txt	0.48
G8.txt	0.52	Z8.txt	0.49	D8.txt	0.44
G9.txt	0.41	Z9.txt	0.44	D9.txt	0.52
G10.txt	0.53	Z10.txt	0.49	D10.txt	0.46
G11.txt	0.46	Z11.txt	0.45	D11.txt	0.45
G12.txt	0.45	Z12.txt	0.52	D12.txt	0.53
G13.txt	0.46	Z13.txt	0.52	D13.txt	0.52
G14.txt	0.48	Z14.txt	0.43	D14.txt	0.55
G15.txt	0.48	Z15.txt	0.49	D15.txt	0.44
G16.txt	0.4	Z16.txt	0.42	D16.txt	0.59
G17.txt	0.46	Z17.txt	0.47	D17.txt	0.53
G18.txt	0.44	Z18.txt	0.53	D18.txt	0.51
G19.txt	0.49	Z19.txt	0.48	D19.txt	0.68
G20.txt	0.56	Z20.txt	0.47	D20.txt	0.42
G21.txt	0.55	Z21.txt	0.46	D21.txt	0.53
G22.txt	0.44	Z22.txt	0.48	D22.txt	0.46

## Sheet: MLS
High-score group		Middle-score group		Low-score group
Filename	MLS	Filename	MLS	Filename	MLS
G1.txt	17.6452	Z1.txt	21.7083	D1.txt	20.8182
G2.txt	33.9333	Z2.txt	13.5556	D2.txt	11.6071
G3.txt	18.0769	Z3.txt	16.8261	D3.txt	12.7143
G4.txt	23.0909	Z4.txt	14.9412	D4.txt	14.8667
G5.txt	24.5	Z5.txt	52.1	D5.txt	17
G6.txt	19.1481	Z6.txt	11.75	D6.txt	12.6111
G7.txt	21.3333	Z7.txt	21.2857	D7.txt	13.1875
G8.txt	19.4091	Z8.txt	17	D8.txt	13.75
G9.txt	21.0476	Z9.txt	33.0909	D9.txt	15.9091
G10.txt	18.5238	Z10.txt	16.0476	D10.txt	13.2727
G11.txt	15.0938	Z11.txt	21	D11.txt	16.3333
G12.txt	20.24	Z12.txt	12.6	D12.txt	15
G13.txt	20.3043	Z13.txt	19.7857	D13.txt	16.5
G14.txt	15.2941	Z14.txt	17.6667	D14.txt	14.3333
G15.txt	16.7917	Z15.txt	17.375	D15.txt	14.5
G16.txt	24.1429	Z16.txt	23.9167	D16.txt	21.8
G17.txt	21.4167	Z17.txt	20	D17.txt	10.3333
G18.txt	25.95	Z18.txt	15.1176	D18.txt	16
G19.txt	20.64	Z19.txt	15.2381	D19.txt	31
G20.txt	16.2917	Z20.txt	29.8889	D20.txt	9.3571
G21.txt	16.2258	Z21.txt	10.6957	D21.txt	16
G22.txt	15	Z22.txt	25.5833	D22.txt	20.6667

## Sheet: SYNSTRUTt
high-score group		middle-score group		low-score group
TextID	SYNSTRUTt	TextID	SYNSTRUTt	TextID	SYNSTRUTt
G1.txt	0.084	Z1.txt	0.084	D1.txt	0.114
G2.txt	0.072	Z2.txt	0.142	D2.txt	0.158
G3.txt	0.113	Z3.txt	0.106	D3.txt	0.085
G4.txt	0.073	Z4.txt	0.11	D4.txt	0.124
G5.txt	0.083	Z5.txt	0.028	D5.txt	0.115
G6.txt	0.091	Z6.txt	0.108	D6.txt	0.119
G7.txt	0.088	Z7.txt	0.087	D7.txt	0.107
G8.txt	0.112	Z8.txt	0.117	D8.txt	0.165
G9.txt	0.114	Z9.txt	0.06	D9.txt	0.122
G10.txt	0.108	Z10.txt	0.135	D10.txt	0.116
G11.txt	0.101	Z11.txt	0.084	D11.txt	0.123
G12.txt	0.1	Z12.txt	0.123	D12.txt	0.123
G13.txt	0.093	Z13.txt	0.114	D13.txt	0.127
G14.txt	0.125	Z14.txt	0.082	D14.txt	0.108
G15.txt	0.096	Z15.txt	0.115	D15.txt	0.141
G16.txt	0.087	Z16.txt	0.118	D16.txt	0.066
G17.txt	0.096	Z17.txt	0.068	D17.txt	0.168
G18.txt	0.078	Z18.txt	0.12	D18.txt	0.11
G19.txt	0.076	Z19.txt	0.138	D19.txt	0
G20.txt	0.125	Z20.txt	0.088	D20.txt	0.145
G21.txt	0.112	Z21.txt	0.165	D21.txt	0.129
G22.txt	0.09	Z22.txt	0.08	D22.txt	0.079

## Sheet: LDMTLD
high-score group		middle-score group		low-score group
TextID	LDMTLD	TextID	LDMTLD	TextID	LDMTLD
G1.txt	109.96	Z1.txt	82.355	D1.txt	57.567
G2.txt	48.337	Z2.txt	72.116	D2.txt	52.305
G3.txt	77.008	Z3.txt	62.914	D3.txt	44.593
G4.txt	69.419	Z4.txt	53.678	D4.txt	95.417
G5.txt	109.042	Z5.txt	89.751	D5.txt	81.329
G6.txt	61.779	Z6.txt	125.399	D6.txt	61.881
G7.txt	62.95	Z7.txt	54.893	D7.txt	48.754
G8.txt	95.809	Z8.txt	81.359	D8.txt	65.649
G9.txt	68.457	Z9.txt	66.096	D9.txt	59.448
G10.txt	118.284	Z10.txt	90.994	D10.txt	89.033
G11.txt	102.418	Z11.txt	72.398	D11.txt	44.306
G12.txt	64.389	Z12.txt	60.641	D12.txt	63
G13.txt	78.372	Z13.txt	91.585	D13.txt	107.893
G14.txt	70.173	Z14.txt	69.971	D14.txt	111.63
G15.txt	72.22	Z15.txt	63.371	D15.txt	57.183
G16.txt	56.874	Z16.txt	78.621	D16.txt	103.249
G17.txt	59.271	Z17.txt	72.453	D17.txt	77.5
G18.txt	61.009	Z18.txt	76.208	D18.txt	82.929
G19.txt	91.034	Z19.txt	86.665	D19.txt	269.08
G20.txt	84.397	Z20.txt	94.562	D20.txt	38.18
G21.txt	65.047	Z21.txt	111.483	D21.txt	79.189
G22.txt	69.359	Z22.txt	74.2	D22.txt	62.533
